# Supplementary material for: Ecological status of high altitude medicinal plants and their sustainability: Lingshi, Bhutan
Source: BMC Ecol. 2016 Oct 11;16:45. doi: 10.1186/s12898-016-0100-1 (PMC5059966; doi:10.1186/s12898-016-0100-1)
Supplement: Supplementary file 1 — 10.1186/s12898-016-0100-1 Geo-location, vegetation cover and habitat description for priority species at different survey points. [file 12898_2016_100_MOESM1_ESM.xlsx]

## Sheet: Sheet1
Aconitum orochryseum
Point	Lat.	Long.	Vegetation/habitat	Observations	Local place name:
64	27.7267	89.4686	Moist grassland with dense distribution of Ephedra sp. Small stream	Heavily grazed.	Churki, Ihr from Jaradhinphag
65	27.7264	89.4681	Sloping grassland in a valley with a stream nearby. Moss abundant	Heavily grazed.	Churki
103	27.6944	89.484	Grassland with dense population of Potentilla sp.	Collection site and grazed by animals.	Sepchu (Naro)
104	27.6937	89.4841	Grassland with dense distribution of Potentilla sp.	Collection site and heavily grazed.	Sepchu (Naro)
105	27.6922	89.5031	Grassland with dense Potentilla sp.	Collection site and grazed by animals.	Geysho (Naro)
197	27.7023	89.4634	Dense shrub line below or at the base of open mountain grassland,	Grazing site including adjoining open	Walethang (Naro)
198	27.7027	89.4642	Open grassland with dense scrub of Potentilla fruticosa, Ribes spp.	Grazing ground	Walethang (Naro)
199	27.7005	89.4756	Open meadow/grassland with abundant shrubs (inclusing Spiraea sp.)	Grazing area	Sibju (Gombu)
200	27.6945	89.482	Mostly open meadow with few shrubs (Rhododendron spp., Potentilla	Grazing and collecting site. Distribution of	Sibju
201	27.6944	89.4836	Open grassland (no shrubs) at the base of a mountain facing SW,	Collection site, grazing site. Estimated	Sibju
202	27.699	89.4932	Open meadow (collection site). Aconitum orochryseum extensively	Collection & grazing site	Between Geysho and Sibju
203	27.6928	89.503	Open grassland with dense coverage of Potentilla anserina	Main collection site and grazing site	Geysho
Chrysosplenium nudicaule
Point	Lat.	Long.	Vegetation/habitat	Observations	Local place name:
33	27.9334	89.4305	Rocky slope with dense distribution of Rhododendron.	Heavily grazed by yak and m.edicinal	Tshiri karma
40	27.9428	89.4269	Grassland in rocky area.	Heavily collected.	Chewla
41	27.9433	89.4251	Grassland with rocks covered with mosses.	Heavily grazed.	Below Chewla
42	27.9418	89.4246	Loose gravelly soil with grasses.	Heavily grazed and collected.	Chewla
92	27.75	89.4257	Stony/rocky area.	Collection site.	Lolung
163	27.9433	89.4254	Rocky slope with stream flowing through its southeast side	Collection and grazing site	Chewla (near/adjoining old army
164	27.9431	89.4253	Rocky slope with small stream flowing through	Grazing & collection site	Chewla (adjoining army OP)
165	27.9422	89.4249	Rocky slope (valley/gorge) borderd by cliffs on its left and right,	Grazing and collection site	Chewla (below old army OP)
166	27.9407	89.425	Rocky slope (gorge) between two cliffs with stream flowing to the	Collection site	Chewla
172	27.935	89.4375	Rocky scree with small stream flowing westwards, rocks covered	Grazing & collection site	Chewla
193	27.7692	89.4446	Rocky scree with open patches of associated spp	Collection site	Yakla
194	27.7694	89.4444	Rocky scree with open meadow towards the plot's NW base	Collection site with grazing ground towards	Yakla
195	27.7672	89.4431	Rocky moist patch flanked by rocky scree/boulder slopes	Grazing and collection site	Yakla
196	27.766	89.4428	Rocky boulder slope with open patches of grassland and associated	Collection and grazing site	Yakla
Corydalis dubia
Point	Lat.	Long.	Vegetation/habitat	Observations	Local place name:
44	27.9191	89.444	Loose sloping scree.	The grassland nearby is heavily grazed.	Thang go, near Chewla
47	27.9127	89.4584	Sloping loose gravelly soil (scree) with dense distribution of Corydalis	Frequented by yak.	Angela
48	27.9124	89.4589	Loose gravelly slope; sparsely distributed gravel reddish in colour.	Frequented by yaks.	Angela
49	27.9127	89.4592	Gravelly slope with sparse distribution of Corydalis stracheyi.	Frequented by yak.	Angela
55	27.8711	89.5183	Rocky scree, red rock.	Heavily collected, grazing area nearby.	Dgiphu, Boeza
86	27.7414	89.4276	Screes.	Collection site.	Lolung (Chewphu)
87	27.7415	89.4274	Screes.	Collection site.	Lolung
98	27.8213	89.4399	Screes.	Collection site.	Chongriten
100	27.824	89.4427	Screes	Collection site	Chongriten
102	27.8258	89.4452	Gravel.	Collection site.	Chongriten
167	27.9334	89.4366	Rocky scree with patches of Rhododendron anthopogon and R.	Collection site	Chewla (Thruanchela)
168	27.9335	89.4367	Rocky scree with stretches of Rhododendron anthopogon/setosum	Collection site	Chewla (Thruanchela)
169	27.9336	89.437	Rocky scree with Rhododendron anthopogon scrub to the south	Collection site	Chewla
170	27.9347	89.4374	Rocky scree	Collection site	Chewla
171	27.9344	89.4377	Rocky scree	Collection site, recently collected by	Chewla
182	27.852	89.5087	Fine scree surrounded by open meadow on all sides	Collection site	Boeza (Kitiphu)
193	27.7692	89.4446	Rocky scree with open patches of associated spp	Collection site	Yakla
194	27.7694	89.4444	Rocky scree with open meadow towards the plot's NW base	Collection site with grazing ground towards	Yakla
Corydalis crispa
Point	Lat.	Long.	Vegetation/habitat	Observations	Local place name:
8	27.8462	89.4611	Gravelly soil with thin distrubition of Rumex, 'ngalem' and some	Heavily grazed.	Choera
9	27.8456	89.4621	Scree area between the birch and juniper forest. The scree is very	Very close to yak herd camp. Collection	Choera
29	27.831	89.432	Gravels from seasonal stream from side valley, sparse vegetation.	Corydalis abundant, but confined to	Dobji Thang
47	27.9127	89.4584	Sloping loose gravelly soil (scree) with dense distribution of Corydalis	Frequented by yak.	Angela
75	27.8451	89.4282	Screes.	Yak path and collection site.	Thimphu
76	27.846	89.4646	Screes. Polygonum and Angelica sp. growing densely.	No grazing, and it is a collection site.	Khechuten
81	27.8311	89.4318	Scree.	Collection site.	Dobjithang
84	27.815	89.4302	Screes.	Collection site and partially grazed by	Dobjithang
85	27.7858	89.4302	Rocky slope.	Collection site.	Yakla
111	27.8509	89.4118	Screes. Polygonum sp. growing densely.	Not a collection site. Crossed by yak	Jewphu
186	27.8538	89.4531	Open landslide area bordered with Juniperus spp. and Rosa angulosa	Open landslide for plant collection only	Thophu
187	27.8543	89.4535	Open landslide area bordered with Salix and Juniperus spp.	Area for plant collection only	Above Thophu
191	27.7828	89.4303	Rocky scree with intermittent patches of grasses, Pleurospermum	Collection site with adjoining grazing ground	Yakla (Innamo)
192	27.7821	89.4298	Rocky scree with patches of vegetation mostly of associated spp	Collection site with grazing ground towards	Yakla
201	27.6944	89.4836	Open grassland (no shrubs) at the base of a mountain facing SW,	Collection site, grazing site. Estimated	Sibju
Dactylorhiza hatagirea
Point	Lat.	Long.	Vegetation/habitat	Observations	Local place name:
13	27.849	89.4355	Heavily grazed grassland on ridge top with sparse low Rhododendron	Charshithang
45	27.9147	89.4538	Sloping grassland with dense distribution of Rhodiola sp. and	Heavily grazed.	Pangmela gang
50	27.9016	89.4526	Grassland with dense vegetation, including Heracleum, Aster,	Heavily grazed, being near the village.	Chukarp, Chebesa
51	27.9023	89.4528	Dense herbaceous vegetation including Heracleum, Aster etc.	Heavily grazed.	Chukarp
61	27.8941	89.4756	Grassland with dense distribution of Salix, Heracleum, Bistorta,	At the confluence of two villages.	Dosum
64	27.7267	89.4686	Moist grassland with dense distribution of Ephedra sp. Small stream and nearby	Heavily grazed.	Churki, Ihr from Jaradhinphag
66	27.7275	89.4638	Sloping grassland with dense distribution of Rhododendron	Heavily grazed.	Churki
69	27.8625	89.4304	Open grassland with Rhododendron shrubs.	Partially grazed by horses and yaks.	Dzongmaigom
71	27.8451	89.4329	Site covered with Rhododendron spp., Heracleum sp. and open	Heavily grazed.	Below Charzhithang Markhang
72	27.8433	89.427	Salix scrub.	Ppartially grazed by yaks.	Chebuthang
73	27.8418	89.4255	Scrub with Rhodendron & Rhodiola sp. Damp ground.	Partially grazed by yaks and other 50% is	Opposite Lingshi Markhang
103	27.6944	89.484	Grassland with dense population of Potentilla sp.	Collection site and grazed by animals.	Sepchu (Naro)
104	27.6937	89.4841	Grassland with dense distribution of Potentilla sp.	Collection site and heavily grazed.	Sepchu (Naro)
106	27.8433	89.4303	Salix and Rhododendron shrub on marshy ground.	Partially grazed by yaks.	Chebuthang
146	27.86	89.4442	Open grassland, thick growth of grass and other herbs	Winter grazing site	Mesayul (near/below drying unit)
151	27.8841	89.4531	Open meadow grassland with interspersed growth of Rhodendron	Grazing ground and collection site	Talakha
152	27.8846	89.4539	Open grassland with dwarf shrubs of Rhododendron anthopogon and	Grazing and collection site	Talakha
154	27.8851	89.4578	Open grassland with dwarf shrubs of Rhododendron lepidotum	Grazing & collection site	Talakha
198	27.7027	89.4642	Open grassland with dense scrub of Potentilla fruticosa, Ribes spp(?)	Grazing ground	Walethang (Naro)
Delphinium glaciale
Point	Lat.	Long.	Vegetation/habitat	Observations	Local place name:
35	27.9448	89.4251	Rocky slope with sandy soil where Delphinium is found in clumps.	Heavily collected area. Site location is	Chewla
36	27.9446	89.4256	Base of the rocky boulder scree. Rocky slope with dense	Heavily collected area.	Chewla
37	27.9446	89.4261	Rocky, gravelly slope (scree).	Heavily collected.	Chewla
86	27.7414	89.4276	Screes.	Collection site.	Lolung (Chewphu)
87	27.7415	89.4274	Screes.	Collection site.	Lolung
157	27.9449	89.4251	Scree	Medicinal plant collection site	Chewla
158	27.9449	89.4254	Rocky cave with interspersed coverage of moss	Collection site	Chewla (near the pass)
184	27.839	89.5031	Open gravel area densely covered with Stellaria decumbens	Area for medicinal plant collection only	Boezala
Fritillaria delavayi
Point	Lat.	Long.	Vegetation/habitat	Observations	Local place name:
10	27.8212	89.5012	Red gravelly scree. The scree gets thicker towards the south.	Heavily grazed by yak.	Nobjey
11	27.8226	89.4998	Loose scree with no vegetation apart from immature Gentiana and	Site is crossed by a path. Plants are	Nobjey
44	27.9191	89.444	Loose sloping scree.	The grassland nearby is heavily grazed.	Thang go, near Chewla
54	27.8706	89.5181	Rocky scree, red rock.	Heavily collected.	Deephu, Boeza
55	27.8711	89.5183	Rocky scree, red rock.	Heavily collected, grazing area nearby.	Dgiphu, Boeza
56	27.8706	89.5183	Rocky scree.	Heavily collected, heavily grazed area	Dgiphu, Boeza
58	27.871	89.5168	Rocky scree.	Dgiphu, Boeza
95	27.7541	89.4275	Screes.	Collection area recently dug out by	Lolung
96	27.7559	89.4285	Screes.	Collection site.	Lolung
98	27.8213	89.4399	Screes.	Collection site.	Chongriten
99	27.8218	89.4409	Screes.	Collection site.	Chongriten
100	27.824	89.4427	Screes	Collection site	Chongriten
170	27.9347	89.4374	Rocky scree	Collection site	Chewla
171	27.9344	89.4377	Rocky scree	Collection site, recently collected by	Chewla
178	27.8542	89.5154	Rocky (moderate) scree	Collection site	Boeza (Kitiphu)
179	27.8537	89.5158	Rocky (moderate) scree	Collection site	Boeza (Kitiphu)
191	27.7828	89.4303	Rocky scree with intermittent patches of grasses, Pleurospermum	Collection site with adjoining grazing ground	Yakla (Innamo)
192	27.7821	89.4298	Rocky scree with patches of vegetation mostly of associated spp	Collection site with grazing ground towards	Yakla
Gentiana urnula
Point	Lat.	Long.	Vegetation/habitat	Observations	Local place name:
10	27.8212	89.5012	Red gravelly scree. The scree gets thicker towards the south.	Heavily grazed by yak.	Nobjey
11	27.8226	89.4998	Loose scree with no vegetation apart from immature Gentiana and	Site is crossed by a path. Plants are	Nobjey
20	27.8144	89.3923	Sandstone scree. Plants just emerging, to height of about 2cm.	Nelela
56	27.8706	89.5183	Rocky scree.	Heavily collected, heavily grazed area	Dgiphu, Boeza
57	27.8706	89.518	Rocky scree, red rock.	Heavily collected.	Dgiphu, Boeza
58	27.871	89.5168	Rocky scree.	Dgiphu, Boeza
86	27.7414	89.4276	Screes.	Collection site.	Lolung (Chewphu)
87	27.7415	89.4274	Screes.	Collection site.	Lolung
88	27.7422	89.4275	Screes.	Collection sites	Lolung
89	27.7431	89.4272	Screes.	Lolung
91	27.7459	89.4265	Loose gravel area.	Collection site.	Lolung
101	27.8243	89.4445	Screes.	Collection site.	Chongriten
176	27.854	89.5125	Scree, near the base of Kitiphu la mountain	Collection site	Boeza (Kitiphu)
180	27.8527	89.5156	Scree	Collection site	Boeza (Kitiphu)
184	27.839	89.5031	Open gravel area densely covered with Stellaria decumbens	Area for medicinal plant collection only	Boezala
Meconopsis horridula
Point	Lat.	Long.	Vegetation/habitat	Observations	Local place name:
35	27.9448	89.4251	Rocky slope with sandy soil where Delphinium is found in clumps.	Heavily collected area. Site location is	Chewla
38	27.9437	89.4264	Open grassland with larger portion of the plot covered with stones &	Heavily grazed.	Chewla
40	27.9428	89.4269	Grassland in rocky area.	Heavily collected.	Chewla
42	27.9418	89.4246	Loose gravelly soil with grasses.	Heavily grazed and collected.	Chewla
58	27.871	89.5168	Rocky scree.	Dgiphu, Boeza
85	27.7858	89.4302	Rocky slope.	Collection site.	Yakla
93	27.751	89.426	Rocky area.	Collection site.	Lolung
94	27.7534	89.4271	Open land with rock.	Collection site and grazed by yaks.	Lolung
125	27.7517	89.4261
163	27.9433	89.4254	Rocky slope with stream flowing through its southeast side	Collection and grazing site	Chewla (near/adjoining old army
165	27.9422	89.4249	Rocky slope (valley/gorge) borderd by cliffs on its left and right,	Grazing and collection site	Chewla (below old army OP)
166	27.9407	89.425	Rocky slope (gorge) between two cliffs with stream flowing to the	Collection site	Chewla
172	27.935	89.4375	Rocky scree with small stream flowing westwards, rocks covered	Grazing & collection site	Chewla
173	27.9346	89.4372	Rocky scree with intermittent distribution of Rhododendron	Grazing & collection site	Chewla
177	27.854	89.5141	Rocky scree, boulder heaps	Collection site (nearby grazing site )	Boeza (towards the NW base of
190	27.8145	89.4785	Open rocky area sparsely covered with Potentilla spp. and Rheum	Area for plant collection only	Jagochen
191	27.7828	89.4303	Rocky scree with intermittent patches of grasses, Pleurospermum	Collection site with adjoining grazing ground	Yakla (Innamo)
192	27.7821	89.4298	Rocky scree with patches of vegetation mostly of associated spp	Collection site with grazing ground towards	Yakla
193	27.7692	89.4446	Rocky scree with open patches of associated spp	Collection site	Yakla
195	27.7672	89.4431	Rocky moist patch flanked by rocky scree/boulder slopes	Grazing and collection site	Yakla
196	27.766	89.4428	Rocky boulder slope with open patches of grassland and associated	Collection and grazing site	Yakla
Meconopsis simplicifolia
Point	Lat.	Long.	Vegetation/habitat	Observations	Local place name:
3	27.9146	89.4157	Mixed area of rocky scree (90%), grassland (6%) and low juniper (3%).	Plant collection site. Dead Rhodiola are	Bezalumpa
5	27.8774	89.4275	Grassland with scattered distribution of low Rhododendron. Abundant	Heavily grazed. Meconopsis appears to	Chalam Taen
6	27.872	89.4195	Clearing in otherwise dense Rhododendron scrub, with abundant	Area cleared for fire wood collection.	Raow
14	89.4271		Lower edge of Betula and Salix wood. Very rocky ground with	Close to the Lingshi tourist camp.	Charshithang
15	27.8441	89.4232	Heavily grazed grassland with scattered scrubs including	Meconopsis simplicifolia growing together
21	27.8244	89.3946	At the edge of gravelly scree, with some Polygonaceae (ngalo) and		Nelela
23	27.8257	89.3946	Patchy Rhododendron cover to 30 cm high on grassy slope close to	Young plants 8cm height
26	27.8303	89.4776	Grassland with scattered Rhododendron and Lonicera shrubs.	Meconopsis simplicifolia growing among	Dorji Thang
27	27.8218	89.5001	Grassland with scrub at base of scree slope, close to stream.	Nog Jen
31	27.722	89.4586	Grassland with scattered Rhododendron and Lonicera shrubs.	Base of slop and close to the river
33	27.9334	89.4305	Rocky slope with dense distribution of Rhododendron.	Heavily grazed by yak and medicinal	Tshiri karma
60	27.8679	89.5065	Grassland with dense distribution of Rhodendron anthopogon.	Heavily grazed.	Boeza
72	27.8433	89.427	Salix scrub.	Ppartially grazed by yaks.	Chebuthang
73	27.8418	89.4255	Scrub with Rhodendron & Rhodiola sp. Damp ground.	Partially grazed by yaks and other 50% is	Opposite Lingshi Markhang
82	27.8288	89.4297	Salix and Rubus scrub with Rhododendron. Moss abundant on	Collection site.	Dobjithang
97	27.7623	89.4298	Potentilla and Rhododendron scrub.	Collection site and grazed by animals.	Chewphu
108	27.8422	89.3968	Rhododendron and Potentilla scrub.	Not grazed by yaks.	Baga
174	27.9317	89.4277	Rocky slope with Rhododendron anthopogon and R. setosum and	Grazing and collection site	Chewla
198	27.7027	89.4642	Open grassland with dense scrub of Potentilla fruticosa, Ribes spp(?)	Grazing ground	Walethang (Naro)
201	27.6944	89.4836	Open grassland (no shrubs) at the base of a mountain facing SW,	Collection site, grazing site. Estimated	Sibju
Nardostachys grandiflora
Point	Lat.	Long.	Vegetation/habitat	Observations	Local place name:
1	27.8968	89.4555	Densely covered with low Rhododendron shrubs and scattered Salix,	Collected by people from Chebesa.
2	27.8968	89.4564	Grassland covered with mosses and scattered, sparsely distributed	Heavely grazed by yak, and crossed by
33	27.9334	89.4305	Rocky slope with dense distribution of Rhododendron.	Heavily grazed by yak and m.edicinal	Tshiri karma
45	27.9147	89.4538	Sloping grassland with dense distribution of Rhodiola sp. and	Heavily grazed.	Pangmela gang
62	27.8579	89.4368	Sloping grassland with dense distribution of Potentilla and Bistorta	Heavily grazed (including the	Dupde, below Lingshi Dzong
63	27.8583	89.4401	Sloping grassland with dense distribution of Bistorta macrophylla,	Dupde
67	27.8611	89.4324	Open grassland.	Heavily grazed by horses and yaks; also	Ruru
69	27.8625	89.4304	Open grassland with Rhododendron shrubs.	Partially grazed by horses and yaks.	Dzongmaigom
70	27.8619	89.4301	Open grassland with Bistorta growing abundantly.	Heavily grazed.	Dzongmaigom
78	27.8447	89.4624	Open grassland.	Heavily grazed by yaks.	Khechuten
107	27.846	89.4627	Rhododendron scrub with Juniperus.	Onosma grazed by yaks and	Thuphu
109	27.8494	89.4183	Open grassland.	Partially grazed by yaks.	Charsithang
110	27.852	89.4202	Open grassland.	Grazed by yaks in winter.	Jewphu
140	27.8555	89.439	Site covered with Rhododendron, Juniperus, Salix, Bistorta and	Observed as grazing area and collection	Below Dubday
142	27.855	89.4373	The site is densely covered with Morina nepalensis	The area is mainly for grazing purposes
144	27.8579	89.4369	The site is fully covered with Bistorta macrophylla and some	The site is along the footpath, it is also in	Very close to Dubday
151	27.8841	89.4531	Open meadow grassland with interspersed growth of Rhodendron	Grazing ground and collection site	Talakha
152	27.8846	89.4539	Open grassland with dwarf shrubs of Rhododendron anthopogon and	Grazing and collection site	Talakha
154	27.8851	89.4578	Open grassland with dwarf shrubs of Rhododendron lepidotum	Grazing & collection site	Talakha
155	27.8828	89.4544	Open grassland	Winter grazing land
167	27.9334	89.4366	Rocky scree with patches of Rhododendron anthopogon and R.	Collection site	Chewla (Thruanchela)
188	27.8281	89.4831	Close to stream; area covered with Rhododendron, Betula and Salix	Mainly for grazing and plant collection	Dorjithang
190	27.8145	89.4785	Open rocky area sparsely covered with Potentilla spp. and Rheum	Area for plant collection only	Jagochen
Onosma hookeri
Point	Lat.	Long.	Vegetation/habitat	Observations	Local place name:
12	27.901	89.4524	Grass with scattered scrubs including Juniper, Salix. Slightly stony.	Heavily grazed by yak and slope partilly	Chuzaphu
18	27.7641	89.3372	Eroded slope with Juniperus and Betula. Growing on stony ledges with	Grazed by yak.	Dango Jang, Soe
25	27.8791	89.4482	Eroded, heavily grazed grassland slope with scattered Juniperus and	Onosma plants just emerging through soil.
32	27.8842	89.455	Grassland.	Heavily grazed, and medicinal plants	Talakha
52	27.8984	89.4591	Sloping grassland with sparsely distributed Juniperus, Anemone,	Heavily grazed.	Chebesa
53	27.8992	89.4604	Sloping grassland with sparse distribution of Juniper and Berberis	Heavily grazed	Chebesa
63	27.8583	89.4776	Sloping grassland with dense distribution of Bistorta macrophylla,	Dupde
69	27.8625	89.4401	Open grassland with Rhododendron shrubs.	Partially grazed by horses and yaks.	Dzongmaigom
70	27.8619	89.4301	Open grassland with Bistorta growing abundantly.	Heavily grazed.	Dzongmaigom
77	27.8468	89.4639	Open grassland with Juniperus sp.	Partially grazed by yaks and blue sheep.	Khechuten
79	27.8472	89.4588	Rhododendron with grass.	Not grazed and not collected.	Thuphu
110	27.852	89.4202	Open grassland.	Grazed by yaks in winter.	Jewphu
136	27.8532	89.4394	Open grassland, bordered by Juniper & Potentilla spp. on the	Collection site, grazing site for yaks in	Near Charzhithang
140	27.8555	89.439	Site covered with Rhododendron, Juniperus, Salix, Bistorta and	Observed as grazing area and collection	Below Dubday
141	27.8551	89.4376	The site is mainly covered with Rhodendron spp. & Juniperus	Area is mainly for grazing and collection	Above Dubday
143	27.8561	89.4347	The site is densly covered with Bistorta macrophylla and a few	The site is for grazing and plant collection	Dubday
150	27.8819	89.4525	Open grassland with Juniperus and Berberis shrubs surrounding	Winter grazing area as well as collection	Talakha
153	27.8849	89.4535	The site bordered with Rhododendron spp, and with cover of	the site is found in grazing and plant	Talakha
187	27.8543	89.4535	Open landslide area bordered with Salix and Juniperus spp.	Area for plant collection only	Above Thophu
Neopicrorhiza scrophulariflora
Point	Lat.	Long.	Vegetation/habitat	Observations	Local place name:
7		27.8444	89.4205	Dense cover of Rhododendron spp. Mosses abundant on ground.	Picrorhiza found in spreading clumps.
16	27.8263	89.4927	Low dense Rhododendron cover up to 30cm height. Picrorhiza	Nor jen
19	27.8107	89.3897	Scree with loose gravelly soil, growing in small clumps approximately	Clayey soil with shale.	Nelela
22	27.824	89.3942	Low Rhododendron scrub. Picrorhiza growing in small clumps;	Nelela
24	27.8784	89.4275	Dense low Rhododendron scrub.	Sparce Picrorhiza growing in open areas
28	27.8795	89.4283	Edge of clearing in Betula and Rhododendron wood. Ground densely
59	27.8682	89.5069	Sloping land with dense distribution of Rhodendron anthopogon and	Heavily grazed.	Boeza
60	27.8679	89.5065	Grassland with dense distribution of Rhodendron anthopogon.	Heavily grazed.	Boeza
73	27.8418	89.4255	Scrub with Rhodendron & Rhodiola sp. Damp ground.	Partially grazed by yaks and other 50% is	Opposite Lingshi Markhang
74	27.8451	89.4282	Dense Rhododendron shrubs. Moss abundant on ground.	Lingshi Makhang
80	27.845	89.3961	Rhododendron and Salix scrub.	Not a collection area.	Baga
82	27.8288	89.4297	Salix and Rubus scrub with Rhododendron. Moss abundant on	Collection site.	Dobjithang
83	27.8285	89.4291	Rhododendron scrub.	Collection site.	Dobjithang
113	27.8448	89.4011	Rhododendron and Salix shrub.	Eroded soil on slope. Picrorhiza growing	Baga
127	27.8129	89.4342
141	27.8551	89.4376	The site is mainly covered with Rhodendron spp. & Juniperus	Area is mainly for grazing and collection	Above Dubday
175	27.8582	89.5012	Rocky slope with dense growth of Rhododendron scrub	Grazing and collection site	Boeza (Begana)
188	27.8281	89.4831	Close to stream; area covered with Rhododendron, Betula and Salix	Mainly for grazing and plant collection	Dorjithang
189	27.828	89.4841	Open area densely covered with Rhododendron spp. and grasses	For grazing and plant collection	Above Dorjithang
227	27.8539	89.5068
Rhodiola crenulata
Point	Lat.	Long.	Vegetation/habitat	Observations	Local place name:
3	27.9146	89.4157	Mixed area of rocky scree (90%), grassland (6%) and low juniper (3%).	Plant collection site. Dead Rhodiola are
4	27.9164	89.4163	Scree (large rocks); no vegetation apart from scattered clumps of	Northwest of quadrant at same level as
30	27.769	89.443	Lower edge of scree, beginning of grassland.	This is the lower extend of the Rhodiola,	Yeli La
34	27.9358	89.4282	Rocky slope with grassland. Rocks covered with mosses.	Medicinal plant collecting area.	Tshiri Karma
35	27.9448	89.4251	Rocky slope with sandy soil where Delphinium is found in clumps.	Heavily collected area. Site location is	Chewla
36	27.9446	89.4256	Base of the rocky boulder scree. Rocky slope with dense	Heavily collected area.	Chewla
37	27.9446	89.4261	Rocky, gravelly slope (scree).	Heavily collected.	Chewla
38	27.9437	89.4264	Open grassland with larger portion of the plot covered with stones &	Heavily grazed.	Chewla
43	27.9391	89.4246	Rocky slope, rocks covered with mosses. Rhodiola found in	Heavily collected.	Chewla
86	27.7414	89.4276	Screes.	Collection site.	Lolung (Chewphu)
87	27.7415	89.4274	Screes.	Collection site.	Lolung
93	27.751	89.426	Rocky area.	Collection site.	Lolung
96	27.7559	89.4285	Screes.	Collection site.	Lolung
157	27.9449	89.4251	Scree	Medicinal plant collection site	Chewla
158	27.9449	89.4254	Rocky cave with interspersed coverage of moss	Collection site	Chewla (near the pass)
159	27.9448	89.4256	Rocky scree (mostly boulder)	Collection site	Chewla (near the pass)
160	27.9446	89.4256	Rocky boulder with sparse coverage of moss	Collection site	Chewla (near the pass)
163	27.9433	89.4254	Rocky slope with stream flowing through its southeast side	Collection and grazing site	Chewla (near/adjoining old army
165	27.9422	89.4249	Rocky slope (valley/gorge) borderd by cliffs on its left and right,	Grazing and collection site	Chewla (below old army OP)
166	27.9407	89.425	Rocky slope (gorge) between two cliffs with stream flowing to the	Collection site	Chewla
184	27.839	89.5031	Open gravel area densely covered with Stellaria decumbens	Area for medicinal plant collection only	Boezala
193	27.7692	89.4446	Rocky scree with open patches of associated spp	Collection site	Yakla
194	27.7694	89.4444	Rocky scree with open meadow towards the plot's NW base	Collection site with grazing ground towards	Yakla
195	27.7672	89.4431	Rocky moist patch flanked by rocky scree/boulder slopes	Grazing and collection site	Yakla
Saussurea gossypiphora
Point	Lat.	Long.	Vegetation/habitat	Observations	Local place name:
36	27.9446	89.4256	Base of the rocky boulder scree. Rocky slope with dense	Heavily collected area.	Chewla
38	27.9437	89.4264	Open grassland with larger portion of the plot covered with stones &	Heavily grazed.	Chewla
39	27.9432	89.4269	Rocky ground with small patches of sandy soil.	Heavily collected.	Chewla
40	27.9428	89.4269	Grassland in rocky area.	Heavily collected.	Chewla
42	27.9418	89.4246	Loose gravelly soil with grasses.	Heavily grazed and collected.	Chewla
44	27.9191	89.444	Loose sloping scree.	The grassland nearby is heavily grazed.	Thang go, near Chewla
89	27.7431	89.4272	Screes.	Lolung
90	27.7453	89.4267	Open grassland.	Heavily grazed in the summer.	Lolung
160	27.9446	89.4256	Rocky boulder with sparse coverage of moss	Collection site	Chewla (near the pass)
163	27.9433	89.4254	Rocky slope with stream flowing through its southeast side	Collection and grazing site	Chewla (near/adjoining old army
164	27.9431	89.4253	Rocky slope with small stream flowing through	Grazing & collection site	Chewla (adjoining army OP)
165	27.9422	89.4249	Rocky slope (valley/gorge) borderd by cliffs on its left and right,	Grazing and collection site	Chewla (below old army OP)
166	27.9407	89.425	Rocky slope (gorge) between two cliffs with stream flowing to the	Collection site	Chewla
167	27.9334	89.4366	Rocky scree with patches of Rhododendron anthopogon and R.	Collection site	Chewla (Thruanchela)
168	27.9335	89.4367	Rocky scree with stretches of Rhododendron anthopogon/setosum	Collection site	Chewla (Thruanchela)
169	27.9336	89.437	Rocky scree with Rhododendron anthopogon scrub to the south	Collection site	Chewla
173	27.9346	89.4372	Rocky scree with intermittent distribution of Rhododendron	Grazing & collection site	Chewla
181	27.8505	89.5129	Open grassland with scree towards the west	Collection & grazing site	Boeza (Kitiphu)
183	27.8419	89.5027	Open grassland densely covered with Saussurea spp.	Open grassland for grazing and plant	Boezala base
193	27.7692	89.4446	Rocky scree with open patches of associated spp	Collection site	Yakla
194	27.7694	89.4444	Rocky scree with open meadow towards the plot's NW base	Collection site with grazing ground towards	Yakla
196	27.766	89.4428	Rocky boulder slope with open patches of grassland and associated	Collection and grazing site	Yakla
Veronica celiata
Point	Lat.	Long.	Vegetation/habitat	Observations	Local place name:
45	27.9147	89.4538	Sloping grassland with dense distribution of Rhodiola sp. and	Heavily grazed.	Pangmela gang
46	27.9119	89.4542	Sloping grassland with burned area to create pasture.	Heavily grazed.	Pangmela gang
68	27.8621	89.4314	Open grassland.	Partially grazed by horses and yaks.	Ruru
77	27.8468	89.4639	Open grassland with Juniperus sp.	Partially grazed by yaks and blue sheep.	Khechuten
107	27.846	89.4627	Rhododendron scrub with Juniperus.	Onosma grazed by yaks and	Thuphu
112	27.8508	89.4114	Open grassland with Ligularis.	Heavily grazed by yaks in the winter.	Jewphu
145	27.8584	89.4385	The site is covered with Thermopsis barbata and Pleurospermum	The site is close to the settlement and it	Dubday
145	27.8584	89.4385	The site is covered with Thermopsis barbata and Pleurospermum	The site is close to the settlement and it	Dubday
146	27.86	89.4442	Open grassland, thick growth of grass and other herbs	Winter grazing site	Mesayul (near/below drying unit)
147	27.8596	89.4447	The site is densely covered with Anemone rivularis, and around the	The area is mainly for grazing and plant	Below Muensuel yuel
148	27.8597	89.4451	Open grassland with thick growth of grass and other herbs with	Winter grazing	Mesayul (below drying unit )
149	27.8631	89.4447	Open patch amongst Rhodendron, Potentilla and shrubs, including	Grazing site (winter) & collection site	Mesayul (en route to Talakha)
185	27.858	89.4476	Site bordered by Betula utilis and densely covered with Heracleum	The area is mainly for grazing and plant	Muenselyuel
