# Supplementary material for: Ecological status of high altitude medicinal plants and their sustainability: Lingshi, Bhutan
Source: BMC Ecol. 2016 Oct 11;16:45. doi: 10.1186/s12898-016-0100-1 (PMC5059966; doi:10.1186/s12898-016-0100-1)
Supplement: Supplementary file 2 — 10.1186/s12898-016-0100-1 Priority species plant density at different survey points. [file 12898_2016_100_MOESM2_ESM.xlsx]

## Sheet: Sheet1
Aconitum orochryseum
Point	Area (sq m)	Plants/ sq m	Clumps/ sq m	Stems/ sq m	Stems/ clump	Notes:	Local place name:
64	25	7.16				Average height 3cm. Just emerging. Found in Churki, Ihr from Jaradhinphag undergrowth of Ephedra and Rhododendron.	Churki, Ihr from Jaradhinphag
65	25	25.56				Just emerging. Leaves emerging in bunches one plant. Average height 3cm.	Churki
103	100	1.79				Eaten by yaks.	Sepchu (Naro)
104	25	25.28				Eaten by yaks. Height 25-50cm.	Sepchu (Naro)
105	25	1.84				Surveyed after collection (many plants already removed). Height 30-40cm.	Geysho (Naro)
197	100	0.54					Walethang (Naro)
198	100	1.05					Walethang (Naro)
199	100	1.54					Sibju (Gombu)
201	400	1.06					Sibju
202	100	1.54					Between Geysho and Sibju
203	100	5.17					Geysho
Chrysosplenium nudicaule
Point	Area (sq m)	Plants/ sq m	Clumps/ sq m	Stems/ sq m	Stems/ clump	Notes:	Local place name:
40	25	21.84				Clumps counted. 3-5 plants in clump.	Chewla
41	25	13.56				Average height 2cm	Below Chewla
163	25	9.48	22.28	2.35			Chewla (near/adjoining old
164	25	15.48	57.68	3.73			Chewla (adjoining army OP)
165	25	7.88	16.32	2.07			Chewla (below old army OP)
166	25	6.76	16.08	2.38			Chewla
172	100	1.89	4.88	2.58			Chewla
194	100	0.66	2.08	3.15			Yakla
195	100	1.58	2.01	1.27			Yakla
196	100	2.21	3.13	1.42			Yakla
Corydalis dubia
Point	Area (sq m)	Plants/ sq m	Clumps/ sq m	Stems/ sq m	Stems/ clump	Notes:	Local place name:
48	400	0.26				Average height 4cm	Angela
49	400	0.31				Average height 3cm.	Angela
55	100	1.75				Average height 3cm	Dgiphu, Boeza
98	400	0.36				Average height 5-10cm.	Chongriten
100	100	0.64				Average height 10-15cm.	Chongriten
102	100	0.78				Average height 5-10cm.	Chongriten
167	400	0.65					Chewla (Thruanchela)
168	100	2.75					Chewla (Thruanchela)
169	100	2.63					Chewla
170	400	0.67					Chewla
182	100	3.6				A very small patch of this plant	Boeza (Kitiphu)
187	100	3.05				Harvest has not yet been done	Above Thophu
Corydalis crispa
Point	Area (sq m)	Plants/ sq m	Clumps/ sq m	Stems/ sq m	Stems/ clump	Notes:	Local place name:
8	25	6.72				Choera
9	25	5.72				Choera
47	400	1.72				Growing in clumps.	Angela
75	400	0.6				Average height 15-20cm.	Thimphu
76	400	0.32				Average height 25-30cm.	Khechuten
81	100	3.1				Average height 5-10cm.	Dobjithang
84	100	7.88				Not collected in 2005. Average height 15-25cm.	Dobjithang
186	400	0.69				Old plot, recorded after harvesting	Thophu
Dactylorhiza hatagirea
Point	Area (sq m)	Plants/ sq m	Clumps/ sq m	Stems/ sq m	Stems/ clump	Notes:	Local place name:
50	400	0.11				Average height 30cm.	Chukarp, Chebesa
51	100	0.39				Average height 30cm.	Chukarp
61	100	0.16				Average height 15cm.	Dosum
66	100	2.33				Average height 6cm. Found in clumps under Rhododendron growth.	Churki
69	400	0.15				Average height 30cm.	Dzongmaigom
71	400	0.17				Average height 20-30cm.	Below Charzhithang Markhang
71	400	0.16					Below Charzhithang Markhang
151	400	0.13					Talakha
152	400	0.49					Talakha
154	900	0.27					Talakha
Delphinium glaciale
Point	Area (sq m)	Plants/ sq m	Clumps/ sq m	Stems/ sq m	Stems/ clump	Notes:	Local place name:
35	100	6.23				Some are still shooting, not in bud stage. Average	Chewla
35	100	4.55				Chewla
36	25	5.4				Average height 2cm.	Chewla
37	25	14.8				Average height 4cm.	Chewla
86	400	0.98				Average height 15-20cm.	Lolung (Chewphu)
87	100	0.85				Average height 15-20cm.	Lolung
157	100	3.32				Chewla
158	100	4.31				Chewla (near the pass)
184	400	0.06					Boezala
Fritillaria delavayi
Point	Area (sq m)	Plants/ sq m	Clumps/ sq m	Stems/ sq m	Stems/ clump	Notes:	Local place name:
11	2500	0.06					Nobjey
44	400	0.86				Average height 8cm.	Thang go, near Chewla
54	100	2.7				Average height 5cm.	Deephu, Boeza
55	100	3.49				Dgiphu, Boeza
56	100	1.51				Average height 3cm.	Dgiphu, Boeza
99	400	0.2				Average height 20-25cm.	Chongriten
170	400	0.57				Chewla
171	100	3.57				Immature plants were dug out by Tibetans	Chewla
178	400	0.27				Mostly already harvested by the Tibetans	Boeza (Kitiphu)
179	100	1.86				First year	Boeza (Kitiphu)
191	100	0.76				Mostly vegetative and some flowering	Yakla (Innamo)
192	100	1.17				Mostly flowering	Yakla
Gentiana urnula
Point	Area (sq m)	Plants/ sq m	Clumps/ sq m	Stems/ sq m	Stems/ clump	Notes:	Local place name:
10	900	0.1
11	2500	0.02					Nobjey
56	100	0.53				Gentiana counted in clumps. 1 clump = 4-5 heads.	Dgiphu, Boeza
57	100	1.52				Gentiana counted in clumps.One clump contains 5-7 heads (branches). Average height 3cm.	Dgiphu, Boeza
86	400	0.16				Average height 5-10cm.	Lolung (Chewphu)
88	100	0.96	6.38	6.65		Average height 3-5cm.	Lolung
91	100	0.65	8.16	12.55		Average height 3-5cm.	Lolung
101	100	0.39	1.94	4.97		A single root has 4-5 heads. Average height 10-15 cm.	Chongriten
176	25	3.2	13.52	4.23			Boeza (Kitiphu)
180	100	1.63	9.47	5.81			Boeza (Kitiphu)
Meconopsis horridula
Point	Area (sq m)	Plants/ sq m	Clumps/ sq m	Stems/ sq m	Stems/ clump	Notes:	Local place name:
38	100	5				Average height 2cm.	Chewla
38	400	2.08				Fixed plot	Chewla
42	100	1.38				Heavily grazed and collected	Chewla
58	100	1.26				Dgiphu, Boeza
85	400	0.27				Average height 10-15cm.	Yakla
94	400	0.22				Most plants are small and leaves are spread on the ground. Average height 20-25cm.	Lolung
160	25	1.92	20-25				Chewla (near the pass)
177	100	1.17					Jagochen
190	900	0.06					Boeza (towards the NW base
191	100	1.24					Yakla (Innamo)
192	100	0.43				Mostly flowering	Yakla
Meconopsis simplicifolia
Point	Area (sq m)	Plants/ sq m	Clumps/ sq m	Stems/ sq m	Stems/ clump	Notes:	Local place name:
5	2005-11-05	900	0.22				Chalam Taen
6	2005-11-05	100	0.07				Raow
33	900	0.09				Average height 15cm.	Tshiri karma
34	900	0.09				Tshiri Karma
72	400	0.31				Average height 70cm.	Chebuthang
73	100	0.61				Average height 60-70cm.	Opposite Lingshi Markhang
73	400	0.29				Observed usually in belts demarcating sloping aspect and gradual plains	Opposite Lingshi Markhang
82	400	0.29				3 Patches of Picrohiza kurroa. Average height 25cm.	Dobjithang
97	25	3.52				Average height 40-60cm.	Chewphu
174	400	0.14					Chewla
Nardostachys grandiflora
Point	Area (sq m)	Plants/ sq m	Clumps/ sq m	Stems/ sq m	Stems/ clump	Notes:	Local place name:
1	25	5.12	21.2	4.14		Plants emerging stage to the height of 2cm. Soil covered with mosses. Dense cover of Rhododendron, Salix and Betula scrub.	Deptse Daw
2	25	5.04	56.72	11.25		65 is clumps	Depsi Daw
62	25	16.32	112.16	6.87		Average height 5cm.	Dupde, below Lingshi Dzong
63	25	6.28	42.28	6.73		Average height 5cm.	Dupde
67	25	23.4	159.56	6.82		A single root has 2-3 heads.	Ruru
78	25	13.8	94.56	6.85		A single root has 4-5 heads. Average height 15-	Khechuten
140	25	2.96	11.96	4.04		Below Dubday
142	25	2.72	22.64	8.32		Bigger size in clumps
144	25	9.04	39.64	4.38		Almost equally distributed in the plots	Very close to Dubday
155	25	3.96	28.2	7.12
Onosma hookeri
Point	Area (sq m)	Plants/ sq m	Clumps/ sq m	Stems/ sq m	Stems/ clump	Notes:	Local place name:
32	25	30.8				Some are sterile	Talakha
52	25	12.56				Chebesa
53	25	8.08				Average height 4cm.	Chebesa
70	25	22.24				Average height 5cm.	Dzongmaigom
79	25	3.68				The size of plants are bigger than the plant growing in open grassland. 25-35cm average height.	Thuphu
136	25	9.56				Near Charzhithang
141	25	8.72				Above Dubday
143	25	43.36				Equally distributed in the area	Dubday
150	25	1.6				Talakha
153	25	18.12				Talakha
Neopicrorhiza scrophulariflora
Point	Area (sq m)	Plants/ sq m	Clumps/ sq m	Stems/ sq m	Stems/ clump	Notes:	Local place name:
7	100	0.38	6.55	17.24		37 clumps	Above Charzhithang Markhang
7	100	1.17	5.26	4.5		Growing underneath three species of Rhododendron	Above Charzhithang Markhang
59	25	4.44	41.08	9.25		Average height 3cm.	Boeza
60	25	4.8	81.28	16.93		Average height 5cm.	Boeza
74	25	3				Average height 5-10cm. Single root with 3-4 heads.	Lingshi Makhang
80	100	0.92	8.26	8.98		A single root has 3-4 heads. Average height 10-15 cm	Baga
83	25	7.52	79.72	10.6		Average height 15cm.	Dobjithang
175	25	4	16	4		Boeza (Begana)
188	100	1.73	10	5.78		Dorjithang
189	100	0.86	3.37	3.92		Above Dorjithang
Rhodiola crenulata
Point	Area (sq m)	Plants/ sq m	Clumps/ sq m	Stems/ sq m	Stems/ clump	Notes:	Local place name:
3	2005-10-05	2500	0.04			Some of the plot is covered by Juniper and grassland	Bezalumpa
4	2005-10-05	2500	0.07			Boulder scree; no other vegetation present.	Yangtay
34	900	0.29				Rhodiola in clumps, only clumps are counted.	Tshiri Karma
43	400	0.47				Some clumps cover as much as 2m.	Chewla
93	400	1.66				The colour of the leaves has become red.	Lolung
96	400	0.26				The colour of leaf has become red. Average height 25-30cm.	Lolung
157	100	0.25					Chewla
158	100	0.29					Chewla (near the pass)
159	900	0.21					Chewla (near the pass)
193	400	0.21					Yakla
Saussurea gossypiphora
Point	Area (sq m)	Plants/ sq m	Clumps/ sq m	Stems/ sq m	Stems/ clump	Notes:	Local place name:
36	25	19.88				Chewla
36	100	2.56				Fixed Plot	Chewla
38	400	0.91				Fixed Plot	Chewla
39	100	3.22				Average height 2cm.	Chewla
90	100	0.9				Plant off season. Average height 3-4cm.	Lolung
160	25	11.4				20-25	Chewla (near the pass)
167	400	1.18					Chewla (Thruanchela)
169	100	4.02					Chewla
173	100	1.35					Chewla
181	400	0.81					Boeza (Kitiphu)
183	25	12.32					Boezala base
Veronica celiata
Point	Area (sq m)	Plants/ sq m	Clumps/ sq m	Stems/ sq m	Stems/ clump	Notes:	Local place name:
45	25	7.08				Average height 5cm.	Pangmela gang
46	25	10.24				Found in clumps. Average height 5cm.	Pangmela gang
68	25	4.16				Average height 6cm.	Ruru
77	25	2.88				Average height 10-12cm.	Khechuten
145	25	10					Dubday
145	25	8.04					Dubday
146	25	1.68					Mesayul (near/below drying
147	25	1.04					Below Muensuel yuel
148	25	9.04					Mesayul (below drying unit )
149	25	1.6					Mesayul (en route to Talakha)
185	25	2.08					Muenselyuel
